# Supplementary material for: Data analysis workflow for the detection of canine vector-borne pathogens using 16 S rRNA Next-Generation Sequencing
Source: BMC Vet Res. 2021 Jul 31;17:262. doi: 10.1186/s12917-021-02969-9 (PMC8325813; doi:10.1186/s12917-021-02969-9)
Supplement: Supplementary file 1 — Additional file 1. [file 12917_2021_2969_MOESM1_ESM.xlsx]

## Sheet: Sheet1
V1-V2	Raw reads (Paired)	Processed reads (in all OTUs)
PlateB	1542408	347184
PlateC	1478097	751248
PlateD	1519440	896969
V3-V4
PlateB	1040234	308398
PlateC	1177390	394240
PlateD	1065866	480938
V4-V5
Plate10	642652	242314
